# Supplementary material for: Chitosan-Modified Gold Nanoparticle-Based Electrochemical Immunosensor for C-Reactive Protein Detection
Source: Bioengineering (Basel). 2026 May 22;13(6):592. doi: 10.3390/bioengineering13060592 (PMC13295841; doi:10.3390/bioengineering13060592)
Supplement: Supplementary file 1 [file bioengineering-13-00592-s001.zip]

Archive with 1 entries (1 files):
- bioengineering-4316219-supplementary.pdf
